# Supplementary material for: Mid-19th century road network dataset for Galicia and Austrian Silesia, Habsburg Empire
Source: Data Brief. 2019 Nov 21;28:104854. doi: 10.1016/j.dib.2019.104854 (PMC6911972; doi:10.1016/j.dib.2019.104854)
Supplement: Multimedia component 1 [file mmc1.zip]

Archive with 18 entries (15 files):
- Roads_GASID_Data_v2/
- Roads_GASID_Data_v2/Roads/
- Roads_GASID_Data_v2/Roads/Roads_GASID_data_v2.prj
- Roads_GASID_Data_v2/Roads/Roads_GASID_data_v2.cpg
- Roads_GASID_Data_v2/Roads/Roads_GASID_data_v2.sbx
- Roads_GASID_Data_v2/Roads/Roads_GASID_data_v2.shx
- Roads_GASID_Data_v2/Roads/Roads_GASID_data_v2.sbn
- Roads_GASID_Data_v2/Roads/Roads_GASID_data_v2.shp
- Roads_GASID_Data_v2/Roads/Roads_GASID_data_v2.dbf
- Roads_GASID_Data_v2/Roads/Roads_GASID_data_v2.shp.xml
- Roads_GASID_Data_v2/Towns_villages/
- Roads_GASID_Data_v2/Towns_villages/VTC_1857_Galicia_Silesia_ver1_0.cpg
- Roads_GASID_Data_v2/Towns_villages/VTC_1857_Galicia_Silesia_ver1_0.prj
- Roads_GASID_Data_v2/Towns_villages/VTC_1857_Galicia_Silesia_ver1_0.shp
- Roads_GASID_Data_v2/Towns_villages/VTC_1857_Galicia_Silesia_ver1_0.shx
- Roads_GASID_Data_v2/Towns_villages/VTC_1857_Galicia_Silesia_ver1_0.sbn
- Roads_GASID_Data_v2/Towns_villages/VTC_1857_Galicia_Silesia_ver1_0.dbf
- Roads_GASID_Data_v2/Towns_villages/VTC_1857_Galicia_Silesia_ver1_0.sbx
