# Supplementary material for: Mid-19th century road network dataset for Galicia and Austrian Silesia, Habsburg Empire
Source: Data Brief. 2019 Nov 21;28:104854. doi: 10.1016/j.dib.2019.104854 (PMC6911972; doi:10.1016/j.dib.2019.104854)
Supplement: Multimedia component 1 [file mmc1.zip › Roads_GASID_Data_v2/Roads/Roads_GASID_data_v2.prj]

PROJCS["ETRS_1989_LAEA",GEOGCS["GCS_ETRS_1989",DATUM["D_ETRS_1989",SPHEROID["GRS_1980",6378137.0,298.257222101]],PRIMEM["Greenwich",0.0],UNIT["Degree",0.0174532925199433]],PROJECTION["Lambert_Azimuthal_Equal_Area"],PARAMETER["False_Easting",4321000.0],PARAMETER["False_Northing",3210000.0],PARAMETER["Central_Meridian",10.0],PARAMETER["Latitude_Of_Origin",52.0],UNIT["Meter",1.0]]
