# Supplementary material for: Mid-19th century road network dataset for Galicia and Austrian Silesia, Habsburg Empire
Source: Data Brief. 2019 Nov 21;28:104854. doi: 10.1016/j.dib.2019.104854 (PMC6911972; doi:10.1016/j.dib.2019.104854)
Supplement: Multimedia component 1 [file mmc1.zip › Roads_GASID_Data_v2/Roads/Roads_GASID_data_v2.shp.xml]

<?xml version="1.0" encoding="UTF-8"?>
<metadata xml:lang="pl"><Esri><CreaDate>20191112</CreaDate><CreaTime>20390500</CreaTime><ArcGISFormat>1.0</ArcGISFormat><SyncOnce>FALSE</SyncOnce><DataProperties><lineage><Process ToolSource="c:\program files (x86)\arcgis\desktop10.4\ArcToolbox\Toolboxes\Data Management Tools.tbx\CalculateField" Date="20190223" Time="190732">CalculateField drogi_all_022019 uwaga [klasa] VB #</Process><Process ToolSource="c:\program files (x86)\arcgis\desktop10.4\ArcToolbox\Toolboxes\Data Management Tools.tbx\CalculateField" Date="20190223" Time="190919">CalculateField drogi_all_022019 klasa 94 VB #</Process><Process ToolSource="c:\program files (x86)\arcgis\desktop10.4\ArcToolbox\Toolboxes\Data Management Tools.tbx\CalculateField" Date="20190223" Time="190937">CalculateField drogi_all_022019 klasa 95 VB #</Process><Process ToolSource="c:\program files (x86)\arcgis\desktop10.4\ArcToolbox\Toolboxes\Data Management Tools.tbx\CalculateField" Date="20190223" Time="190955">CalculateField drogi_all_022019 klasa 9999 VB #</Process><Process ToolSource="c:\program files (x86)\arcgis\desktop10.4\ArcToolbox\Toolboxes\Data Management Tools.tbx\CalculateField" Date="20190505" Time="215557">CalculateField drogi_koleje_052019 klasa 99 VB #</Process><Process ToolSource="c:\program files (x86)\arcgis\desktop10.4\ArcToolbox\Toolboxes\Data Management Tools.tbx\CalculateField" Date="20190505" Time="215741">CalculateField drogi_koleje_052019 uwaga "kolej" VB #</Process><Process ToolSource="c:\program files (x86)\arcgis\desktop10.6\ArcToolbox\Toolboxes\Data Management Tools.tbx\CalculateField" Date="20190905" Time="133643">CalculateField Marcin_Drogi_08_2019 klasa 96 VB #</Process><Process ToolSource="c:\program files (x86)\arcgis\desktop10.6\ArcToolbox\Toolboxes\Data Management Tools.tbx\CalculateField" Date="20190905" Time="133707">CalculateField Marcin_Drogi_08_2019 klasa 94 VB #</Process><Process ToolSource="c:\program files (x86)\arcgis\desktop10.6\ArcToolbox\Toolboxes\Data Management Tools.tbx\CalculateField" Date="20190905" Time="133723">CalculateField Marcin_Drogi_08_2019 klasa 100 VB #</Process><Process ToolSource="c:\program files (x86)\arcgis\desktop10.6\ArcToolbox\Toolboxes\Data Management Tools.tbx\CalculateField" Date="20190905" Time="133956">CalculateField Marcin_Drogi_08_2019 klasa 96 VB #</Process><Process ToolSource="c:\program files (x86)\arcgis\desktop10.6\ArcToolbox\Toolboxes\Data Management Tools.tbx\CalculateField" Date="20190905" Time="135228">CalculateField Marcin_Drogi_08_2019 klasa 94 VB #</Process><Process ToolSource="c:\program files (x86)\arcgis\desktop10.6\ArcToolbox\Toolboxes\Data Management Tools.tbx\CalculateField" Date="20190905" Time="135326">CalculateField Marcin_Drogi_08_2019 klasa 100 VB #</Process><Process ToolSource="c:\program files (x86)\arcgis\desktop10.6\ArcToolbox\Toolboxes\Data Management Tools.tbx\CalculateField" Date="20190905" Time="135613">CalculateField Marcin_Drogi_08_2019 klasa 100 VB #</Process><Process ToolSource="c:\program files (x86)\arcgis\desktop10.6\ArcToolbox\Toolboxes\Data Management Tools.tbx\CalculateField" Date="20190905" Time="140315">CalculateField Marcin_Drogi_08_2019 klasa 100 VB #</Process><Process ToolSource="c:\program files (x86)\arcgis\desktop10.6\ArcToolbox\Toolboxes\Data Management Tools.tbx\CalculateField" Date="20190911" Time="132431">CalculateField Marcin_Drogi_tylko_08_2019 klasa 96 VB #</Process><Process ToolSource="c:\program files (x86)\arcgis\desktop10.6\ArcToolbox\Toolboxes\Data Management Tools.tbx\CalculateField" Date="20190911" Time="132519">CalculateField Marcin_Drogi_tylko_08_2019 klasa 97 VB #</Process><Process ToolSource="c:\program files (x86)\arcgis\desktop10.6\ArcToolbox\Toolboxes\Data Management Tools.tbx\CalculateField" Date="20190911" Time="132716">CalculateField Marcin_Drogi_tylko_08_2019 klasa 96 VB #</Process><Process ToolSource="c:\program files (x86)\arcgis\desktop10.6\ArcToolbox\Toolboxes\Data Management Tools.tbx\CalculateField" Date="20190911" Time="132735">CalculateField Marcin_Drogi_tylko_08_2019 klasa 94 VB #</Process><Process ToolSource="c:\program files (x86)\arcgis\desktop10.6\ArcToolbox\Toolboxes\Data Management Tools.tbx\CalculateField" Date="20190911" Time="132857">CalculateField Marcin_Drogi_tylko_08_2019 klasa 100 VB #</Process><Process ToolSource="c:\program files (x86)\arcgis\desktop10.6\ArcToolbox\Toolboxes\Data Management Tools.tbx\CalculateField" Date="20190911" Time="132938">CalculateField Marcin_Drogi_tylko_08_2019 klasa 100 VB #</Process><Process ToolSource="c:\program files (x86)\arcgis\desktop10.6\ArcToolbox\Toolboxes\Data Management Tools.tbx\CalculateField" Date="20190911" Time="133054">CalculateField Marcin_Drogi_tylko_08_2019 klasa 94 VB #</Process><Process ToolSource="c:\program files (x86)\arcgis\desktop10.6\ArcToolbox\Toolboxes\Data Management Tools.tbx\CalculateField" Date="20190911" Time="133136">CalculateField Marcin_Drogi_tylko_08_2019 klasa 95 VB #</Process><Process ToolSource="c:\program files (x86)\arcgis\desktop10.6\ArcToolbox\Toolboxes\Data Management Tools.tbx\CalculateField" Date="20190911" Time="133154">CalculateField Marcin_Drogi_tylko_08_2019 klasa 100 VB #</Process><Process ToolSource="c:\program files (x86)\arcgis\desktop10.6\ArcToolbox\Toolboxes\Data Management Tools.tbx\CalculateField" Date="20190911" Time="133234">CalculateField Marcin_Drogi_tylko_08_2019 klasa 100 VB #</Process><Process ToolSource="c:\program files (x86)\arcgis\desktop10.6\ArcToolbox\Toolboxes\Data Management Tools.tbx\CalculateField" Date="20190911" Time="133312">CalculateField Marcin_Drogi_tylko_08_2019 klasa 95 VB #</Process><Process ToolSource="c:\program files (x86)\arcgis\desktop10.6\ArcToolbox\Toolboxes\Data Management Tools.tbx\CalculateField" Date="20190911" Time="133331">CalculateField Marcin_Drogi_tylko_08_2019 klasa 100 VB #</Process><Process ToolSource="c:\program files (x86)\arcgis\desktop10.6\ArcToolbox\Toolboxes\Data Management Tools.tbx\CalculateField" Date="20190911" Time="133510">CalculateField Marcin_Drogi_tylko_08_2019 klasa 96 VB #</Process><Process ToolSource="c:\program files (x86)\arcgis\desktop10.6\ArcToolbox\Toolboxes\Data Management Tools.tbx\CalculateField" Date="20190911" Time="133703">CalculateField Marcin_Drogi_tylko_08_2019 klasa 95 VB #</Process><Process ToolSource="c:\program files (x86)\arcgis\desktop10.6\ArcToolbox\Toolboxes\Data Management Tools.tbx\CalculateField" Date="20190911" Time="133716">CalculateField Marcin_Drogi_tylko_08_2019 klasa 100 VB #</Process><Process ToolSource="c:\program files (x86)\arcgis\desktop10.6\ArcToolbox\Toolboxes\Data Management Tools.tbx\CalculateField" Date="20190911" Time="133755">CalculateField Marcin_Drogi_tylko_08_2019 klasa 100 VB #</Process><Process ToolSource="c:\program files (x86)\arcgis\desktop10.6\ArcToolbox\Toolboxes\Data Management Tools.tbx\CalculateField" Date="20190911" Time="134601">CalculateField Marcin_Drogi_tylko_08_2019 klasa 100 VB #</Process><Process ToolSource="c:\program files (x86)\arcgis\desktop10.6\ArcToolbox\Toolboxes\Data Management Tools.tbx\CalculateField" Date="20190911" Time="134701">CalculateField Marcin_Drogi_tylko_08_2019 klasa 96 VB #</Process><Process ToolSource="c:\program files (x86)\arcgis\desktop10.6\ArcToolbox\Toolboxes\Data Management Tools.tbx\CalculateField" Date="20190911" Time="134724">CalculateField Marcin_Drogi_tylko_08_2019 klasa 96 VB #</Process><Process ToolSource="c:\program files (x86)\arcgis\desktop10.6\ArcToolbox\Toolboxes\Data Management Tools.tbx\CalculateField" Date="20190911" Time="134821">CalculateField Marcin_Drogi_tylko_08_2019 klasa 96 VB #</Process><Process ToolSource="c:\program files (x86)\arcgis\desktop10.6\ArcToolbox\Toolboxes\Data Management Tools.tbx\CalculateField" Date="20190911" Time="134840">CalculateField Marcin_Drogi_tylko_08_2019 klasa 100 VB #</Process><Process ToolSource="c:\program files (x86)\arcgis\desktop10.6\ArcToolbox\Toolboxes\Data Management Tools.tbx\CalculateField" Date="20190911" Time="135046">CalculateField Marcin_Drogi_tylko_08_2019 klasa 100 VB #</Process><Process ToolSource="c:\program files (x86)\arcgis\desktop10.6\ArcToolbox\Toolboxes\Data Management Tools.tbx\CalculateField" Date="20190911" Time="135256">CalculateField Marcin_Drogi_tylko_08_2019 klasa 97 VB #</Process><Process ToolSource="c:\program files (x86)\arcgis\desktop10.6\ArcToolbox\Toolboxes\Data Management Tools.tbx\CalculateField" Date="20190911" Time="135322">CalculateField Marcin_Drogi_tylko_08_2019 klasa 96 VB #</Process><Process ToolSource="c:\program files (x86)\arcgis\desktop10.6\ArcToolbox\Toolboxes\Data Management Tools.tbx\CalculateField" Date="20190911" Time="135422">CalculateField Marcin_Drogi_tylko_08_2019 klasa 97 VB #</Process><Process ToolSource="c:\program files (x86)\arcgis\desktop10.6\ArcToolbox\Toolboxes\Data Management Tools.tbx\CalculateField" Date="20190911" Time="135825">CalculateField Marcin_Drogi_tylko_08_2019 klasa 96 VB #</Process><Process ToolSource="c:\program files (x86)\arcgis\desktop10.6\ArcToolbox\Toolboxes\Data Management Tools.tbx\CalculateField" Date="20190911" Time="135842">CalculateField Marcin_Drogi_tylko_08_2019 klasa 96 VB #</Process><Process ToolSource="c:\program files (x86)\arcgis\desktop10.6\ArcToolbox\Toolboxes\Data Management Tools.tbx\CalculateField" Date="20190911" Time="143355">CalculateField Marcin_Drogi_tylko_08_2019 klasa 96 VB #</Process><Process ToolSource="c:\program files (x86)\arcgis\desktop10.6\ArcToolbox\Toolboxes\Data Management Tools.tbx\CalculateField" Date="20190911" Time="143431">CalculateField Marcin_Drogi_tylko_08_2019 klasa 96 VB #</Process><Process ToolSource="c:\program files (x86)\arcgis\desktop10.6\ArcToolbox\Toolboxes\Data Management Tools.tbx\CalculateField" Date="20190911" Time="143517">CalculateField Marcin_Drogi_tylko_08_2019 klasa 97 VB #</Process><Process ToolSource="c:\program files (x86)\arcgis\desktop10.6\ArcToolbox\Toolboxes\Data Management Tools.tbx\CalculateField" Date="20190911" Time="143726">CalculateField Marcin_Drogi_tylko_08_2019 klasa 96 VB #</Process><Process ToolSource="c:\program files (x86)\arcgis\desktop10.6\ArcToolbox\Toolboxes\Data Management Tools.tbx\CalculateField" Date="20190911" Time="144250">CalculateField Marcin_Drogi_tylko_08_2019 klasa 96 VB #</Process><Process ToolSource="c:\program files (x86)\arcgis\desktop10.6\ArcToolbox\Toolboxes\Data Management Tools.tbx\CalculateField" Date="20190911" Time="153948">CalculateField Marcin_Drogi_tylko_08_2019 kategoria [klasa] VB #</Process><Process ToolSource="c:\program files (x86)\arcgis\desktop10.6\ArcToolbox\Toolboxes\Data Management Tools.tbx\Merge" Date="20190911" Time="155201">Merge Marcin_Drogi_tylko_08_2019;Drogi C:\DOMINIK_PRACA\PROJEKTY\TRADYCJA\budynki_wektoryzacja\DROGI_wektoryzacja\Drogi_merged_11_09_2019.shp "OBJECTID "OBJECTID" true true false 10 Long 0 10 ,First,#,Marcin_Drogi_tylko_08_2019,OBJECTID,-1,-1;Id "Id" true true false 10 Long 0 10 ,First,#,Marcin_Drogi_tylko_08_2019,Id,-1,-1,Drogi,Id,-1,-1;klasa "klasa" true true false 10 Long 0 10 ,First,#,Marcin_Drogi_tylko_08_2019,klasa,-1,-1;uwaga "uwaga" true true false 50 Text 0 0 ,First,#,Marcin_Drogi_tylko_08_2019,uwaga,-1,-1;Shape_Leng "Shape_Leng" true true false 19 Double 0 0 ,First,#,Marcin_Drogi_tylko_08_2019,Shape_Leng,-1,-1;kategoria "kategoria" true true false 5 Long 0 5 ,First,#,Marcin_Drogi_tylko_08_2019,kategoria,-1,-1,Drogi,kategoria,-1,-1;dlugosc "dlugosc" true true false 13 Float 0 0 ,First,#,Drogi,dlugosc,-1,-1"</Process><Process ToolSource="c:\program files (x86)\arcgis\desktop10.6\ArcToolbox\Toolboxes\Data Management Tools.tbx\CalculateField" Date="20190911" Time="155425">CalculateField Drogi_merged_11_09_2019 category 1 VB #</Process><Process ToolSource="c:\program files (x86)\arcgis\desktop10.6\ArcToolbox\Toolboxes\Data Management Tools.tbx\CalculateField" Date="20190911" Time="155437">CalculateField Drogi_merged_11_09_2019 category 2 VB #</Process><Process ToolSource="c:\program files (x86)\arcgis\desktop10.6\ArcToolbox\Toolboxes\Data Management Tools.tbx\CalculateField" Date="20190911" Time="155453">CalculateField Drogi_merged_11_09_2019 category 3 VB #</Process><Process ToolSource="c:\program files (x86)\arcgis\desktop10.6\ArcToolbox\Toolboxes\Data Management Tools.tbx\CalculateField" Date="20190911" Time="155507">CalculateField Drogi_merged_11_09_2019 category 4 VB #</Process><Process ToolSource="c:\program files (x86)\arcgis\desktop10.6\ArcToolbox\Toolboxes\Data Management Tools.tbx\CalculateField" Date="20190911" Time="155531">CalculateField Drogi_merged_11_09_2019 category 5 VB #</Process><Process ToolSource="c:\program files (x86)\arcgis\desktop10.6\ArcToolbox\Toolboxes\Data Management Tools.tbx\CalculateField" Date="20191007" Time="155039">CalculateField Drogi_merged_11_09_2019 category 4 VB #</Process><Process ToolSource="c:\program files (x86)\arcgis\desktop10.6\ArcToolbox\Toolboxes\Data Management Tools.tbx\CalculateField" Date="20191007" Time="160342">CalculateField Drogi_merged_11_09_2019 category 4 VB #</Process><Process ToolSource="c:\program files (x86)\arcgis\desktop10.7\ArcToolbox\Toolboxes\Conversion Tools.tbx\FeatureClassToFeatureClass" Date="20191007" Time="214008">FeatureClassToFeatureClass C:\Users\KOTOSHIBA\Desktop\OneDrive_1_7.10.2019\Drogi_merged_07_10_2019.shp C:\Users\KOTOSHIBA\Desktop\Topologia_drogi\Topologia_drogi.gdb\Topologia_07_10 Topologia_0710_drogi # "category "category" true true false 10 Long 0 10 ,First,#,C:\Users\KOTOSHIBA\Desktop\OneDrive_1_7.10.2019\Drogi_merged_07_10_2019.shp,category,-1,-1;Lenght_m "Lenght_m" true true false 13 Float 0 0 ,First,#,C:\Users\KOTOSHIBA\Desktop\OneDrive_1_7.10.2019\Drogi_merged_07_10_2019.shp,Lenght_m,-1,-1" #</Process><Process ToolSource="c:\program files (x86)\arcgis\desktop10.6\ArcToolbox\Toolboxes\Data Management Tools.tbx\CalculateField" Date="20191031" Time="132033">CalculateField Roads_GASID_v1 map_date 1 VB #</Process><Process ToolSource="c:\program files (x86)\arcgis\desktop10.6\ArcToolbox\Toolboxes\Data Management Tools.tbx\CalculateField" Date="20191031" Time="132106">CalculateField Roads_GASID_v1 map_date 0 VB #</Process><Process ToolSource="c:\program files (x86)\arcgis\desktop10.6\ArcToolbox\Toolboxes\Data Management Tools.tbx\CalculateField" Date="20191031" Time="132210">CalculateField Roads_GASID_v1 map_date 0 VB #</Process><Process ToolSource="c:\program files (x86)\arcgis\desktop10.6\ArcToolbox\Toolboxes\Data Management Tools.tbx\CalculateField" Date="20191031" Time="132244">CalculateField Roads_GASID_v1 map_date 0 VB #</Process><Process ToolSource="c:\program files (x86)\arcgis\desktop10.6\ArcToolbox\Toolboxes\Data Management Tools.tbx\CalculateField" Date="20191031" Time="132329">CalculateField Roads_GASID_v1 map_date 0 VB #</Process><Process ToolSource="c:\program files (x86)\arcgis\desktop10.6\ArcToolbox\Toolboxes\Data Management Tools.tbx\CalculateField" Date="20191031" Time="132917">CalculateField Roads_GASID_v1 map_date 1837-1841 VB #</Process><Process ToolSource="c:\program files (x86)\arcgis\desktop10.6\ArcToolbox\Toolboxes\Data Management Tools.tbx\CalculateField" Date="20191031" Time="132937">CalculateField Roads_GASID_v1 map_date "1837-1841" VB #</Process><Process ToolSource="c:\program files (x86)\arcgis\desktop10.6\ArcToolbox\Toolboxes\Data Management Tools.tbx\CalculateField" Date="20191031" Time="133028">CalculateField Roads_GASID_v1 map_date "1861-1864" VB #</Process><Process ToolSource="c:\program files (x86)\arcgis\desktop10.6\ArcToolbox\Toolboxes\Data Management Tools.tbx\CalculateField" Date="20191031" Time="133217">CalculateField Roads_GASID_v1 map_date "1837-1841" VB #</Process></lineage><itemProps><itemLocation><linkage Sync="TRUE">file://\\OK-TOSHIBA\C$\Users\KOTOSHIBA\Desktop\Topologia_drogi\Topologia_drogi.gdb</linkage><protocol Sync="TRUE">Local Area Network</protocol></itemLocation><itemName Sync="TRUE">Topologia_0710_drogi</itemName><imsContentType Sync="TRUE">002</imsContentType><itemSize Sync="TRUE">0.000</itemSize></itemProps><coordRef><type Sync="TRUE">Projected</type><geogcsn Sync="TRUE">GCS_ETRS_1989</geogcsn><csUnits Sync="TRUE">Linear Unit: Meter (1.000000)</csUnits><projcsn Sync="TRUE">ETRS_1989_LAEA</projcsn><peXml Sync="TRUE">&lt;ProjectedCoordinateSystem xsi:type='typens:ProjectedCoordinateSystem' xmlns:xsi='http://www.w3.org/2001/XMLSchema-instance' xmlns:xs='http://www.w3.org/2001/XMLSchema' xmlns:typens='http://www.esri.com/schemas/ArcGIS/10.7'&gt;&lt;WKT&gt;PROJCS[&amp;quot;ETRS_1989_LAEA&amp;quot;,GEOGCS[&amp;quot;GCS_ETRS_1989&amp;quot;,DATUM[&amp;quot;D_ETRS_1989&amp;quot;,SPHEROID[&amp;quot;GRS_1980&amp;quot;,6378137.0,298.257222101]],PRIMEM[&amp;quot;Greenwich&amp;quot;,0.0],UNIT[&amp;quot;Degree&amp;quot;,0.0174532925199433]],PROJECTION[&amp;quot;Lambert_Azimuthal_Equal_Area&amp;quot;],PARAMETER[&amp;quot;False_Easting&amp;quot;,4321000.0],PARAMETER[&amp;quot;False_Northing&amp;quot;,3210000.0],PARAMETER[&amp;quot;Central_Meridian&amp;quot;,10.0],PARAMETER[&amp;quot;Latitude_Of_Origin&amp;quot;,52.0],UNIT[&amp;quot;Meter&amp;quot;,1.0],AUTHORITY[&amp;quot;EPSG&amp;quot;,3035]]&lt;/WKT&gt;&lt;XOrigin&gt;-8426600&lt;/XOrigin&gt;&lt;YOrigin&gt;-9526700&lt;/YOrigin&gt;&lt;XYScale&gt;10000&lt;/XYScale&gt;&lt;ZOrigin&gt;-100000&lt;/ZOrigin&gt;&lt;ZScale&gt;10000&lt;/ZScale&gt;&lt;MOrigin&gt;-100000&lt;/MOrigin&gt;&lt;MScale&gt;10000&lt;/MScale&gt;&lt;XYTolerance&gt;0.001&lt;/XYTolerance&gt;&lt;ZTolerance&gt;0.001&lt;/ZTolerance&gt;&lt;MTolerance&gt;0.001&lt;/MTolerance&gt;&lt;HighPrecision&gt;true&lt;/HighPrecision&gt;&lt;WKID&gt;3035&lt;/WKID&gt;&lt;LatestWKID&gt;3035&lt;/LatestWKID&gt;&lt;/ProjectedCoordinateSystem&gt;</peXml></coordRef></DataProperties><SyncDate>20191007</SyncDate><SyncTime>21400600</SyncTime><ModDate>20191007</ModDate><ModTime>21400600</ModTime></Esri><dataIdInfo><envirDesc Sync="TRUE"> Version 6.2 (Build 9200) ; Esri ArcGIS 10.7.1.11595</envirDesc><dataLang><languageCode value="pol" Sync="TRUE"></languageCode><countryCode value="POL" Sync="TRUE"></countryCode></dataLang><idCitation><resTitle Sync="TRUE">Topologia_0710_drogi</resTitle><presForm><PresFormCd value="005" Sync="TRUE"></PresFormCd></presForm></idCitation><spatRpType><SpatRepTypCd value="001" Sync="TRUE"></SpatRepTypCd></spatRpType></dataIdInfo><mdLang><languageCode value="pol" Sync="TRUE"></languageCode><countryCode value="POL" Sync="TRUE"></countryCode></mdLang><mdChar><CharSetCd value="004" Sync="TRUE"></CharSetCd></mdChar><distInfo><distFormat><formatName Sync="TRUE">File Geodatabase Feature Class</formatName></distFormat><distTranOps><transSize Sync="TRUE">0.000</transSize></distTranOps></distInfo><mdHrLv><ScopeCd value="005" Sync="TRUE"></ScopeCd></mdHrLv><mdHrLvName Sync="TRUE">dataset</mdHrLvName><refSysInfo><RefSystem><refSysID><identCode code="3035" Sync="TRUE"></identCode><idCodeSpace Sync="TRUE">EPSG</idCodeSpace><idVersion Sync="TRUE">8.1(9.0.0)</idVersion></refSysID></RefSystem></refSysInfo><spatRepInfo><VectSpatRep><geometObjs Name="Topologia_0710_drogi"><geoObjTyp><GeoObjTypCd value="002" Sync="TRUE"></GeoObjTypCd></geoObjTyp><geoObjCnt Sync="TRUE">0</geoObjCnt></geometObjs><topLvl><TopoLevCd value="001" Sync="TRUE"></TopoLevCd></topLvl></VectSpatRep></spatRepInfo><spdoinfo><ptvctinf><esriterm Name="Topologia_0710_drogi"><efeatyp Sync="TRUE">Simple</efeatyp><efeageom code="3" Sync="TRUE"></efeageom><esritopo Sync="TRUE">FALSE</esritopo><efeacnt Sync="TRUE">0</efeacnt><spindex Sync="TRUE">TRUE</spindex><linrefer Sync="TRUE">FALSE</linrefer></esriterm></ptvctinf></spdoinfo><eainfo><detailed Name="Topologia_0710_drogi"><enttyp><enttypl Sync="TRUE">Topologia_0710_drogi</enttypl><enttypt Sync="TRUE">Feature Class</enttypt><enttypc Sync="TRUE">0</enttypc></enttyp><attr><attrlabl Sync="TRUE">Shape</attrlabl><attalias Sync="TRUE">Shape</attalias><attrtype Sync="TRUE">Geometry</attrtype><attwidth Sync="TRUE">0</attwidth><atprecis Sync="TRUE">0</atprecis><attscale Sync="TRUE">0</attscale><attrdef Sync="TRUE">Feature geometry.</attrdef><attrdefs Sync="TRUE">Esri</attrdefs><attrdomv><udom Sync="TRUE">Coordinates defining the features.</udom></attrdomv></attr><attr><attrlabl Sync="TRUE">OBJECTID</attrlabl><attalias Sync="TRUE">OBJECTID</attalias><attrtype Sync="TRUE">OID</attrtype><attwidth Sync="TRUE">4</attwidth><atprecis Sync="TRUE">0</atprecis><attscale Sync="TRUE">0</attscale><attrdef Sync="TRUE">Internal feature number.</attrdef><attrdefs Sync="TRUE">Esri</attrdefs><attrdomv><udom Sync="TRUE">Sequential unique whole numbers that are automatically generated.</udom></attrdomv></attr><attr><attrlabl Sync="TRUE">category</attrlabl><attalias Sync="TRUE">category</attalias><attrtype Sync="TRUE">Integer</attrtype><attwidth Sync="TRUE">4</attwidth><atprecis Sync="TRUE">0</atprecis><attscale Sync="TRUE">0</attscale></attr><attr><attrlabl Sync="TRUE">Lenght_m</attrlabl><attalias Sync="TRUE">Lenght_m</attalias><attrtype Sync="TRUE">Single</attrtype><attwidth Sync="TRUE">4</attwidth><atprecis Sync="TRUE">0</atprecis><attscale Sync="TRUE">0</attscale></attr><attr><attrlabl Sync="TRUE">Shape_Length</attrlabl><attalias Sync="TRUE">Shape_Length</attalias><attrtype Sync="TRUE">Double</attrtype><attwidth Sync="TRUE">8</attwidth><atprecis Sync="TRUE">0</atprecis><attscale Sync="TRUE">0</attscale><attrdef Sync="TRUE">Length of feature in internal units.</attrdef><attrdefs Sync="TRUE">Esri</attrdefs><attrdomv><udom Sync="TRUE">Positive real numbers that are automatically generated.</udom></attrdomv></attr></detailed></eainfo><mdDateSt Sync="TRUE">20191007</mdDateSt></metadata>
